# Supplementary material for: Genome-Wide Association Study of Body Size Traits in Luning Chickens Using Whole-Genome Sequencing
Source: Animals (Basel). 2025 Mar 27;15(7):972. doi: 10.3390/ani15070972 (PMC11987916; doi:10.3390/ani15070972)
Supplement: Supplementary file 1 [file animals-15-00972-s001.zip]

Archive with 1 entries (1 files):
- animals-3401653-supplementary.pdf
